# Supplementary material for: Dual-Functional Antioxidant and Antiamyloid Cerium Oxide Nanoparticles Fabricated by Controlled Synthesis in Water-Alcohol Solutions
Source: Biomedicines. 2022 Apr 19;10(5):942. doi: 10.3390/biomedicines10050942 (PMC9138294; doi:10.3390/biomedicines10050942)
Supplement: Supplementary file 1 [file biomedicines-10-00942-s001.zip]

Archive with 1 entries (1 files):
- biomedicines-1662374-supplementary.pdf
